# Supplementary material for: SEMA4A signaling in macrophage subpopulations and its implication in osteoarthritis
Source: Front Immunol. 2026 Jun 5;17:1847788. doi: 10.3389/fimmu.2026.1847788 (PMC13278899; doi:10.3389/fimmu.2026.1847788)
Supplement: Supplementary file 1 [file Table1.xlsx]

## Sheet: Sheet1
Control-fibroblast	Housekeeping gene	CT		Gene	CT	ΔCT	ΔCT-Mean	ΔΔCT	Relative expression
	GAPDH	15.132	15.259	SEMA4A	39.8112	24.5522	24.3739	0.178267	0.883764
	GAPDH	15.268		SEMA4A	39.6724	24.4134		0.0394667	0.973015
	GAPDH	15.377		SEMA4A	39.4152	24.1562		-0.217733	1.16291
OA-fibroblast	Housekeeping gene	CT	CT-Mean		CT	ΔCT
	GAPDH	14.587	14.7053	SEMA4A	38.4815	23.7762		-0.597767	1.51337
	GAPDH	14.687		SEMA4A	38.3627	23.6574		-0.716567	1.64327
	GAPDH	14.842		SEMA4A	38.5426	23.8373		-0.536667	1.45062
Control-macrophage	Housekeeping gene	CT	CT-Mean		CT
	GAPDH	14.86	14.867	SEMA4A	47.2648	32.3978	32.3312	0.0666333	0.954864
	GAPDH	14.956		SEMA4A	47.1349	32.2679		-0.0632667	1.04483
	GAPDH	14.785		SEMA4A	47.1948	32.3278		-0.00336667	1.00234
OA-macrophage	Housekeeping gene	CT	CT-Mean		CT
	GAPDH	14.587	14.6027	SEMA4A	45.4648	30.8621		-1.46903	2.76836
	GAPDH	14.365		SEMA4A	45.1349	30.5322		-1.79893	3.47963
	GAPDH	14.856		SEMA4A	45.1948	30.5921		-1.73903	3.33811
Control-Tissue	Housekeeping gene	CT	CT-Mean		CT
	GAPDH	14.582	15.42	SEMA4A	26.8794	11.4594	11.5921	-0.132667	1.09632
	GAPDH	15.714		SEMA4A	27.1694	11.7494		0.157333	0.896681
	GAPDH	15.964		SEMA4A	26.9874	11.5674		-0.0246667	1.01724
OA-Tissue	Housekeeping gene	CT	CT-Mean		CT
	GAPDH	14.231	14.884	SEMA4A	26.1946	11.3106		-0.281467	1.21543
	GAPDH	15.632		SEMA4A	26.1647	11.2807		-0.311367	1.24088
	GAPDH	14.789		SEMA4A	26.1846	11.3006		-0.291467	1.22388
